# Supplementary material for: The Prebiotic Activity of a Novel Polysaccharide Extracted from Huangshui by Fecal Fermentation In Vitro
Source: Foods. 2023 Dec 7;12(24):4406. doi: 10.3390/foods12244406 (PMC10743195; doi:10.3390/foods12244406)
Supplement: Supplementary file 1 [file foods-12-04406-s001.zip]

Archive with 1 entries (1 files):
- foods-2741777-supplementary.pdf
